# Supplementary material for: Transgene-Free Direct Osteogenic Reprogramming Using Cell-Permeable Octamer-Binding Transcription Factor 4/Core-Binding Factor β Fusion Proteins
Source: Biomater Res. 2026 Feb 3;30:0320. doi: 10.34133/bmr.0320 (PMC12864657; doi:10.34133/bmr.0320)
Supplement: Supplementary 1 — Figs. S1 to S5 Movies S1 and S2 [file bmr.0320.f1.zip]

Archive with 3 entries (3 files):
- Movie S1.mp4
- Movie S2.mp4
- Supplementary Materials (Clean Version).docx
